# Supplementary material for: Complete Genomic Characterisation and Mutation Patterns of Iraqi SARS-CoV-2 Isolates
Source: Diagnostics (Basel). 2022 Dec 21;13(1):8. doi: 10.3390/diagnostics13010008 (PMC9818665; doi:10.3390/diagnostics13010008)
Supplement: Supplementary file 1 [file diagnostics-13-00008-s001.zip]

Archive with 1 entries (1 files):
- diagnostics-2082863-supplementary.pdf
